# Supplementary material for: Irreproducibility in searches of scientific literature: A comparative analysis
Source: Ecol Evol. 2021 Oct 14;11(21):14658–68. doi: 10.1002/ece3.8154 (PMC8571571; doi:10.1002/ece3.8154)
Supplement: Supplementary file 2 — Appendix S2 [file ECE3-11-14658-s004.xlsx]

## Sheet: Sheet1
Display_name	Email	Affiliation	Search run location	Web of Science	Scopus	PubMed	Google Scholar	Replicated
Peter Batary	p.batary@gmail.com	University of Goettingen	Göttingen, Germany	y	y	y	y	n
Geoff Gurr	GGurr@csu.edu.au	Charles Sturt University	Orange, New South Wales, Australia	y	y	y	y	n
Janos Korponai	korponai.janos@iif.hu	Eötvös Lórant University	Budapest, Hungary	y	y	y	y	n
Nick Littlewood	nl379@cam.ac.uk	University of Cambridge	Cambridge, UK	y	y	y	y	n
Jian Liu	jialiu@csu.edu.au	Charles Sturt University	Orange, New South Wales, Australia	y	y	y	y	n
Gabor Lovei	gabor.lovei@agro.au.dk	Aarhus University	Flakkebjerg, Denmark	y	y	y	y	y
Arnold Mora	marnold@gamma.ttk.pte.hu	University of Pecs	Pécs, Hungary	y	y	y	y	n
John Obrycki	John.Obrycki@uky.edu	University of Kentucky	Lexington, Kentucky, USA	y	y	y	y	n
Gabor Pozsgai	pozsgaig@coleoptera.hu	Fujian Agriculture and Forestry University	Fuzhou, China	y	n	y	n	y
Olivia Reynolds	olivia.reynolds@dpi.nsw.gov.au	NSW Department of Primary Industries	Sydney, New South Wales, Australia	y	y	y	y	n
Jenni Stockan	Jenni.Stockan@hutton.ac.uk	The James Hutton Institute	Aberdeen, UK	y	y	y	y	n
Heather VanVolkenburg	hvanvolkenburg@brocku.ca	Brock University	St. Catharines, Ontario, Canada	y	n	y	y	y
Liette Vasseur	lvasseur@brocku.ca	Brock University	St. Catharines, Ontario, Canada	y	n	y	y	y
Jie Zhang	jkwalker@163.com	Fujian Agriculture and Forestry University	Fuzhou, China	y	n	y	n	n
Wenwu Zhou	wenwuzhou@zju.edu.cn	Zhejiang University	Hangzhou, China	y	y	y	n	n
